# Supplementary material for: Application of Selection Mapping to Identify Genomic Regions Associated with Dairy Production in Sheep
Source: PLoS One. 2014 May 1;9(5):e94623. doi: 10.1371/journal.pone.0094623 (PMC4006912; doi:10.1371/journal.pone.0094623)
Supplement: Table S3 — List of all genes from the orthologous bovine genome regions corresponding to the six convergence candidate regions (CCR) for dairy selection sweeps identified in this study, extracted using the Biomart tool (http://www.biomart.org/). (XLSX) [file pone.0094623.s003.xlsx]

## Sheet: Gutierrez-Gil B. Table S3
Table S3 for "Application of selection mapping to identify genomic regions associated with dairy production in sheep"
Authors: Beatriz Gutiérrez-Gil1*, Juan Jose Arranz1, Ricardo Pong-Wong2, Elsa García-Gámez1, James Kijas3, Pamela Wiener2
Table S3. List of all genes from the orthologous bovine genome regions corresponding to the 9 convergence candidate regions (CCR) for dairy selection sweeps identified in this study, extracted using the Biomart tool (http://www.biomart.org/).
Number Positional Genes	CCR-gene number	Candidate convergence region (CCR)	Chr: position (Mb; oar v2.0)	Ensembl Gene ID	HGNC symbol	WikiGene Name	WikiGene Description	GO Term Name	GO Term Accession	GO domain
1	1	CCR1	OAR3: 152.68-154.679	ENSBTAG00000009939		CAND1	cullin-associated and neddylation-dissociated 1	SCF complex assembly	GO:0010265	biological_process
2	2	CCR1	OAR3: 152.68-154.679	ENSBTAG00000033726		GRIP1		protein localization	GO:0008104	biological_process
3	3	CCR1	OAR3: 152.68-154.679	ENSBTAG00000020806		HELB	helicase (DNA) B	DNA-dependent DNA replication	GO:0006261	biological_process
4	4	CCR1	OAR3: 152.68-154.679	ENSBTAG00000007636		IRAK3	interleukin-1 receptor-associated kinase 3	negative regulation of innate immune response	GO:0045824	biological_process
5	5	CCR1	OAR3: 152.68-154.679	ENSBTAG00000026993		TMBIM4	transmembrane BAX inhibitor motif containing 4	integral to membrane	GO:0016021	cellular_component
6	6	CCR1	OAR3: 152.68-154.679	ENSBTAG00000002004	LLPH	LLPH	LLP homolog, long-term synaptic facilitation (Aplysia)
7	7	CCR1	OAR3: 152.68-154.679	ENSBTAG00000044118	HMGA2	HMGA2	high mobility group AT-hook 2	positive regulation of stem cell proliferation	GO:2000648	biological_process
8	8	CCR1	OAR3: 152.68-154.679	ENSBTAG00000044017	MSRB3	MSRB3		oxidation-reduction process	GO:0055114	biological_process
9	9	CCR1	OAR3: 152.68-154.679	ENSBTAG00000039435		LEMD3	LEM domain containing 3	negative regulation of transforming growth factor beta receptor signaling pathway	GO:0030512	biological_process
10	10	CCR1	OAR3: 152.68-154.679	ENSBTAG00000014758		WIF1	WNT inhibitory factor 1	positive regulation of fat cell differentiation	GO:0045600	biological_process
11	11	CCR1	OAR3: 152.68-154.679	ENSBTAG00000031786		FAU	Finkel-Biskis-Reilly murine sarcoma virus (FBR-MuSV) ubiquitously expressed	translation	GO:0006412	biological_process
12	1	CCR2	OAR3: 209.872 - 215.814	ENSBTAG00000020699		TSPAN11	tetraspanin 11	integral to membrane	GO:0016021	cellular_component
13	2	CCR2	OAR3: 209.872 - 215.814	ENSBTAG00000013759	TSPAN9	TSPAN9	tetraspanin 9	integral to membrane	GO:0016021	cellular_component
14	3	CCR2	OAR3: 209.872 - 215.814	ENSBTAG00000019788		TEAD4	TEA domain family member 4	hippo signaling cascade	GO:0035329	biological_process
15	4	CCR2	OAR3: 209.872 - 215.814	ENSBTAG00000015879	TULP3	TULP3	tubby like protein 3	embryonic neurocranium morphogenesis	GO:0048702	biological_process
16	5	CCR2	OAR3: 209.872 - 215.814	ENSBTAG00000015878		RHNO1	chromosome 5 open reading frame, human C12orf32	positive regulation of G0 to G1 transition	GO:0070318	biological_process
17	6	CCR2	OAR3: 209.872 - 215.814	ENSBTAG00000015875	FOXM1	FOXM1	forkhead box M1	regulation of cell cycle arrest	GO:0071156	biological_process
18	7	CCR2	OAR3: 209.872 - 215.814	ENSBTAG00000030325		LOC782076	uncharacterized protein ENSP00000372125-like
19	8	CCR2	OAR3: 209.872 - 215.814	ENSBTAG00000007611	NRIP2	NRIP2	nuclear receptor interacting protein 2	negative regulation of transcription from RNA polymerase II promoter	GO:0000122	biological_process
20	9	CCR2	OAR3: 209.872 - 215.814	ENSBTAG00000007609	ITFG2	ITFG2	integrin alpha FG-GAP repeat containing 2	protein binding	GO:0005515	molecular_function
21	10	CCR2	OAR3: 209.872 - 215.814	ENSBTAG00000007605		FKBP4	FK506 binding protein 4, 59kDa	protein complex localization	GO:0031503	biological_process
22	11	CCR2	OAR3: 209.872 - 215.814	ENSBTAG00000007093	DDX11	DDX11		sister chromatid cohesion	GO:0007062	biological_process
23	12	CCR2	OAR3: 209.872 - 215.814	ENSBTAG00000011902		WASH1	WAS protein family homolog 1	Arp2/3 complex-mediated actin nucleation	GO:0034314	biological_process
24	13	CCR2	OAR3: 209.872 - 215.814	ENSBTAG00000019058	IQSEC3	IQSEC3	IQ motif and Sec7 domain 3	regulation of ARF protein signal transduction	GO:0032012	biological_process
25	14	CCR2	OAR3: 209.872 - 215.814	ENSBTAG00000038415	SLC6A12	SLC6A12	solute carrier family 6 (neurotransmitter transporter, betaine/GABA), member 12	neurotransmitter transport	GO:0006836	biological_process
26	15	CCR2	OAR3: 209.872 - 215.814	ENSBTAG00000014525		SLC6A13	solute carrier family 6 (neurotransmitter transporter, GABA), member 13	neurotransmitter transport	GO:0006836	biological_process
27	16	CCR2	OAR3: 209.872 - 215.814	ENSBTAG00000020472		KDM5A	lysine (K)-specific demethylase 5A	oxidation-reduction process	GO:0055114	biological_process
28	17	CCR2	OAR3: 209.872 - 215.814	ENSBTAG00000000049		CCDC77	coiled-coil domain containing 77	centrosome	GO:0005813	cellular_component
29	18	CCR2	OAR3: 209.872 - 215.814	ENSBTAG00000008553		B4GALNT3	beta-1,4-N-acetyl-galactosaminyl transferase 3	Golgi cisterna membrane	GO:0032580	cellular_component
30	19	CCR2	OAR3: 209.872 - 215.814	ENSBTAG00000008554		NINJ2	ninjurin 2	tissue regeneration	GO:0042246	biological_process
31	20	CCR2	OAR3: 209.872 - 215.814	ENSBTAG00000005221	WNK1	WNK1	WNK lysine deficient protein kinase 1	intracellular protein kinase cascade	GO:0007243	biological_process
32	21	CCR2	OAR3: 209.872 - 215.814	ENSBTAG00000005225		RAD52	RAD52 homolog (S. cerevisiae)	DNA repair	GO:0006281	biological_process
33	22	CCR2	OAR3: 209.872 - 215.814	ENSBTAG00000013658	ERC1	ERC1	ELKS/RAB6-interacting/CAST family member 1	I-kappaB phosphorylation	GO:0007252	biological_process
34	23	CCR2	OAR3: 209.872 - 215.814	ENSBTAG00000001341		WNT5B	wingless-type MMTV integration site family, member 5B	chondrocyte differentiation	GO:0002062	biological_process
35	24	CCR2	OAR3: 209.872 - 215.814	ENSBTAG00000009050		ADIPOR2	adiponectin receptor 2	integral to membrane	GO:0016021	cellular_component
36	25	CCR2	OAR3: 209.872 - 215.814	ENSBTAG00000021994	CACNA2D4	CACNA2D4	calcium channel, voltage-dependent, alpha 2/delta subunit 4
37	26	CCR2	OAR3: 209.872 - 215.814	ENSBTAG00000021995	LRTM2	LRTM2	leucine-rich repeats and transmembrane domains 2	protein binding	GO:0005515	molecular_function
38	27	CCR2	OAR3: 209.872 - 215.814	ENSBTAG00000030285	DCP1B	DCP1B	DCP1 decapping enzyme homolog B (S. cerevisiae)	intracellular membrane-bounded organelle	GO:0043231	cellular_component
39	28	CCR2	OAR3: 209.872 - 215.814	ENSBTAG00000010660	CACNA1C	CACNA1C	calcium channel, voltage-dependent, L type, alpha 1C subunit	regulation of ion transmembrane transport	GO:0034765	biological_process
40	29	CCR2	OAR3: 209.872 - 215.814	ENSBTAG00000011067	IL17RA	IL17RA	interleukin 17 receptor A	positive regulation of cytokine production involved in inflammatory response	GO:1900017	biological_process
41	30	CCR2	OAR3: 209.872 - 215.814	ENSBTAG00000016995		CECR5	cat eye syndrome chromosome region, candidate 5
42	31	CCR2	OAR3: 209.872 - 215.814	ENSBTAG00000017313	CECR1	CECR1	cat eye syndrome chromosome region, candidate 1	purine ribonucleoside monophosphate biosynthetic process	GO:0009168	biological_process
43	32	CCR2	OAR3: 209.872 - 215.814	ENSBTAG00000009704	CECR2	CECR2		execution phase of apoptosis	GO:0097194	biological_process
44	33	CCR2	OAR3: 209.872 - 215.814	ENSBTAG00000014238		ATP6V1E1	ATPase, H+ transporting, lysosomal 31kDa, V1 subunit E1	ATP hydrolysis coupled proton transport	GO:0015991	biological_process
45	34	CCR2	OAR3: 209.872 - 215.814	ENSBTAG00000013956	BCL2L13	BCL2L13	BCL2-like 13 (apoptosis facilitator)	regulation of apoptotic process	GO:0042981	biological_process
46	35	CCR2	OAR3: 209.872 - 215.814	ENSBTAG00000013988		BID	BH3 interacting domain death agonist	release of cytochrome c from mitochondria	GO:0001836	biological_process
47	36	CCR2	OAR3: 209.872 - 215.814	ENSBTAG00000048271		MICAL3	microtubule associated monoxygenase, calponin and LIM domain containing 3	actin filament depolymerization	GO:0030042	biological_process
48	37	CCR2	OAR3: 209.872 - 215.814	ENSBTAG00000011826		PEX26	peroxisomal biogenesis factor 26	protein import into peroxisome membrane	GO:0045046	biological_process
49	38	CCR2	OAR3: 209.872 - 215.814	ENSBTAG00000018530		TUBA8	tubulin, alpha 8	protein polymerization	GO:0051258	biological_process
50	39	CCR2	OAR3: 209.872 - 215.814	ENSBTAG00000030258		CDC42EP1	CDC42 effector protein (Rho GTPase binding) 1	regulation of cell shape	GO:0008360	biological_process
51	40	CCR2	OAR3: 209.872 - 215.814	ENSBTAG00000021615		LGALS2	lectin, galactoside-binding, soluble, 2	carbohydrate binding	GO:0030246	molecular_function
52	41	CCR2	OAR3: 209.872 - 215.814	ENSBTAG00000006464		GGA1	golgi-associated, gamma adaptin ear containing, ARF binding protein 1	intracellular protein transport	GO:0006886	biological_process
53	42	CCR2	OAR3: 209.872 - 215.814	ENSBTAG00000030257	SH3BP1	SH3BP1	SH3-domain binding protein 1	signal transduction	GO:0007165	biological_process
54	43	CCR2	OAR3: 209.872 - 215.814	ENSBTAG00000030255		PDXP	pyridoxal (pyridoxine, vitamin B6) phosphatase	cellular response to ATP	GO:0071318	biological_process
55	44	CCR2	OAR3: 209.872 - 215.814	ENSBTAG00000015089		LGALS1	lectin, galactoside-binding, soluble, 1	T cell costimulation	GO:0031295	biological_process
56	45	CCR2	OAR3: 209.872 - 215.814	ENSBTAG00000015092		NOL12	nucleolar protein 12	nucleolus	GO:0005730	cellular_component
57	46	CCR2	OAR3: 209.872 - 215.814	ENSBTAG00000002539		TRIOBP	TRIO and F-actin binding protein	positive regulation of substrate adhesion-dependent cell spreading	GO:1900026	biological_process
58	47	CCR2	OAR3: 209.872 - 215.814	ENSBTAG00000008434		GCAT	glycine C-acetyltransferase	biosynthetic process	GO:0009058	biological_process
59	48	CCR2	OAR3: 209.872 - 215.814	ENSBTAG00000008857	GALR3	GALR3	galanin receptor 3	negative regulation of adenylate cyclase activity	GO:0007194	biological_process
60	49	CCR2	OAR3: 209.872 - 215.814	ENSBTAG00000010789		ANKRD54	ankyrin repeat domain 54	nucleocytoplasmic transport	GO:0006913	biological_process
61	50	CCR2	OAR3: 209.872 - 215.814	ENSBTAG00000010790		EIF3L	eukaryotic translation initiation factor 3, subunit L	regulation of translational initiation	GO:0006446	biological_process
62	51	CCR2	OAR3: 209.872 - 215.814	ENSBTAG00000037703	MICALL1	MICALL1	MICAL-like 1	protein binding	GO:0005515	molecular_function
63	52	CCR2	OAR3: 209.872 - 215.814	ENSBTAG00000019563	C22orf23	C5H22orf23	chromosome 5 open reading frame, human C22orf23
64	53	CCR2	OAR3: 209.872 - 215.814	ENSBTAG00000004820		POLR2F	polymerase (RNA) II (DNA directed) polypeptide F	transcription from RNA polymerase I promoter	GO:0006360	biological_process
65	54	CCR2	OAR3: 209.872 - 215.814	ENSBTAG00000004822		SOX10	SRY (sex determining region Y)-box 10	oligodendrocyte differentiation	GO:0048709	biological_process
66	55	CCR2	OAR3: 209.872 - 215.814	ENSBTAG00000015268		PICK1	protein interacting with PRKCA 1	protein kinase C-activating G-protein coupled receptor signaling pathway	GO:0007205	biological_process
67	56	CCR2	OAR3: 209.872 - 215.814	ENSBTAG00000015275		SLC16A8	solute carrier family 16, member 8 (monocarboxylic acid transporter 3)	organic anion transport	GO:0015711	biological_process
68	57	CCR2	OAR3: 209.872 - 215.814	ENSBTAG00000015290		BAIAP2L2	BAI1-associated protein 2-like 2	filopodium assembly	GO:0046847	biological_process
69	58	CCR2	OAR3: 209.872 - 215.814	ENSBTAG00000014015	PLA2G6	PLA2G6	phospholipase A2, group VI (cytosolic, calcium-independent)	cardiolipin biosynthetic process	GO:0032049	biological_process
70	59	CCR2	OAR3: 209.872 - 215.814	ENSBTAG00000021435		MAFF	v-maf musculoaponeurotic fibrosarcoma oncogene homolog F (avian)	regulation of epidermal cell differentiation	GO:0045604	biological_process
71	60	CCR2	OAR3: 209.872 - 215.814	ENSBTAG00000009668		TMEM184B	transmembrane protein 184B	integral to membrane	GO:0016021	cellular_component
72	61	CCR2	OAR3: 209.872 - 215.814	ENSBTAG00000007546		CSNK1E	casein kinase 1, epsilon	positive regulation of proteasomal ubiquitin-dependent protein catabolic process	GO:0032436	biological_process
73	62	CCR2	OAR3: 209.872 - 215.814	ENSBTAG00000047582		CSNK1D	casein kinase 1, delta	positive regulation of proteasomal ubiquitin-dependent protein catabolic process	GO:0032436	biological_process
74	63	CCR2	OAR3: 209.872 - 215.814	ENSBTAG00000009886	KDELR3	KDELR3	KDEL (Lys-Asp-Glu-Leu) endoplasmic reticulum protein retention receptor 3	protein retention in ER lumen	GO:0006621	biological_process
75	64	CCR2	OAR3: 209.872 - 215.814	ENSBTAG00000009887		DDX17	DEAD (Asp-Glu-Ala-Asp) box polypeptide 17	post-embryonic development	GO:0009791	biological_process
76	65	CCR2	OAR3: 209.872 - 215.814	ENSBTAG00000005936		DMC1	DMC1 dosage suppressor of mck1 homolog, meiosis-specific homologous recombination (yeast)	synapsis	GO:0007129	biological_process
77	66	CCR2	OAR3: 209.872 - 215.814	ENSBTAG00000010573	FAM227A	FAM227A
78	67	CCR2	OAR3: 209.872 - 215.814	ENSBTAG00000006588		CBY1	chibby homolog 1 (Drosophila)	protein localization	GO:0008104	biological_process
79	68	CCR2	OAR3: 209.872 - 215.814	ENSBTAG00000010157		TOMM22	translocase of outer mitochondrial membrane 22 homolog (yeast)	protein import into mitochondrial outer membrane	GO:0045040	biological_process
80	69	CCR2	OAR3: 209.872 - 215.814	ENSBTAG00000010171		JOSD1	Josephin domain containing 1	proteolysis	GO:0006508	biological_process
81	70	CCR2	OAR3: 209.872 - 215.814	ENSBTAG00000010324		GTPBP1	GTP binding protein 1	positive regulation of mRNA catabolic process	GO:0061014	biological_process
82	71	CCR2	OAR3: 209.872 - 215.814	ENSBTAG00000003693		SUN2	Sad1 and UNC84 domain containing 2	centrosome localization	GO:0051642	biological_process
83	72	CCR2	OAR3: 209.872 - 215.814	ENSBTAG00000026495		DNAL4	dynein, axonemal, light chain 4	microtubule-based process	GO:0007017	biological_process
84	73	CCR2	OAR3: 209.872 - 215.814	ENSBTAG00000000109	NPTXR	NPTXR	neuronal pentraxin receptor
85	74	CCR2	OAR3: 209.872 - 215.814	ENSBTAG00000046724		CBX6	chromobox homolog 6	negative regulation of transcription from RNA polymerase II promoter	GO:0000122	biological_process
86	75	CCR2	OAR3: 209.872 - 215.814	ENSBTAG00000037800		APOBEC3A	apolipoprotein B mRNA editing enzyme, catalytic polypeptide-like 3A	metabolic process	GO:0008152	biological_process
87	76	CCR2	OAR3: 209.872 - 215.814	ENSBTAG00000007755		APOBEC3B	apolipoprotein B mRNA editing enzyme, catalytic polypeptide-like 3B	DNA cytosine deamination	GO:0070383	biological_process
88	77	CCR2	OAR3: 209.872 - 215.814	ENSBTAG00000007228		CBX7	chromobox homolog 7	negative regulation of transcription from RNA polymerase II promoter	GO:0000122	biological_process
89	78	CCR2	OAR3: 209.872 - 215.814	ENSBTAG00000021697		PDGFB	platelet-derived growth factor beta polypeptide	positive regulation of DNA biosynthetic process	GO:2000573	biological_process
90	79	CCR2	OAR3: 209.872 - 215.814	ENSBTAG00000003228		RPL3	ribosomal protein L3	translation	GO:0006412	biological_process
91	80	CCR2	OAR3: 209.872 - 215.814	ENSBTAG00000005765		SYNGR1	synaptogyrin 1	regulation of long-term neuronal synaptic plasticity	GO:0048169	biological_process
92	81	CCR2	OAR3: 209.872 - 215.814	ENSBTAG00000019828		TAB1	TGF-beta activated kinase 1/MAP3K7 binding protein 1	heart morphogenesis	GO:0003007	biological_process
93	82	CCR2	OAR3: 209.872 - 215.814	ENSBTAG00000017439	MIEF1	SMCR7L	Smith-Magenis syndrome chromosome region, candidate 7-like	mitochondrial fusion	GO:0008053	biological_process
94	83	CCR2	OAR3: 209.872 - 215.814	ENSBTAG00000017462		ATF4	activating transcription factor 4 (tax-responsive enhancer element B67)	gluconeogenesis	GO:0006094	biological_process
95	84	CCR2	OAR3: 209.872 - 215.814	ENSBTAG00000017463		RPS19BP1	ribosomal protein S19 binding protein 1	nucleoplasm	GO:0005654	cellular_component
96	85	CCR2	OAR3: 209.872 - 215.814	ENSBTAG00000045610	CACNA1I	CACNA1I		regulation of ion transmembrane transport	GO:0034765	biological_process
97	86	CCR2	OAR3: 209.872 - 215.814	ENSBTAG00000000326		ENTHD1	ENTH domain containing 1
98	87	CCR2	OAR3: 209.872 - 215.814	ENSBTAG00000015157	GRAP2	GRAP2	GRB2-related adaptor protein 2	endosome	GO:0005768	cellular_component
99	88	CCR2	OAR3: 209.872 - 215.814	ENSBTAG00000014247	FAM83F	FAM83F	family with sequence similarity 83, member F
100	89	CCR2	OAR3: 209.872 - 215.814	ENSBTAG00000021076	TNRC6B	TNRC6B	trinucleotide repeat containing 6B	positive regulation of nuclear-transcribed mRNA catabolic process, deadenylation-dependent decay	GO:1900153	biological_process
101	90	CCR2	OAR3: 209.872 - 215.814	ENSBTAG00000000077		ADSL	adenylosuccinate lyase	purine ribonucleotide biosynthetic process	GO:0009152	biological_process
102	91	CCR2	OAR3: 209.872 - 215.814	ENSBTAG00000009624		SGSM3	small G protein signaling modulator 3	positive regulation of protein catabolic process	GO:0045732	biological_process
103	92	CCR2	OAR3: 209.872 - 215.814	ENSBTAG00000002630	MKL1	MKL1	megakaryoblastic leukemia (translocation) 1	smooth muscle cell differentiation	GO:0051145	biological_process
104	93	CCR2	OAR3: 209.872 - 215.814	ENSBTAG00000004048		MCHR1	melanin-concentrating hormone receptor 1	G-protein coupled receptor signaling pathway	GO:0007186	biological_process
105	94	CCR2	OAR3: 209.872 - 215.814	ENSBTAG00000006200		SLC25A17	solute carrier family 25 (mitochondrial carrier; peroxisomal membrane protein, 34kDa), member 17	AMP transport	GO:0080121	biological_process
106	95	CCR2	OAR3: 209.872 - 215.814	ENSBTAG00000006202		ST13	suppression of tumorigenicity 13 (colon carcinoma) (Hsp70 interacting protein)	response to stress	GO:0006950	biological_process
107	96	CCR2	OAR3: 209.872 - 215.814	ENSBTAG00000006204	XPNPEP3	XPNPEP3	X-prolyl aminopeptidase (aminopeptidase P) 3, putative	glomerular filtration	GO:0003094	biological_process
108	97	CCR2	OAR3: 209.872 - 215.814	ENSBTAG00000007786		FBXL14	F-box and leucine-rich repeat protein 14	protein ubiquitination involved in ubiquitin-dependent protein catabolic process	GO:0042787	biological_process
109	98	CCR2	OAR3: 209.872 - 215.814	ENSBTAG00000038439		H1F0	H1 histone family, member 0	nucleosome assembly	GO:0006334	biological_process
110	99	CCR2	OAR3: 209.872 - 215.814	ENSBTAG00000012503	MGAT3	MGAT3	mannosyl (beta-1,4-)-glycoprotein beta-1,4-N-acetylglucosaminyltransferase	protein N-linked glycosylation	GO:0006487	biological_process
111	100	CCR2	OAR3: 209.872 - 215.814	ENSBTAG00000006205		DNAJB7	DnaJ (Hsp40) homolog, subfamily B, member 7
112	1	CCR3	OAR6: 30.367 - 41.863	ENSBTAG00000017073	HPGDS	HPGDS	hematopoietic prostaglandin D synthase	prostaglandin metabolic process	GO:0006693	biological_process
113	2	CCR3	OAR6: 30.367 - 41.863	ENSBTAG00000017061		SMARCAD1	SWI/SNF-related, matrix-associated actin-dependent regulator of chromatin, subfamily a, containing DEAD/H box 1	histone H4 deacetylation	GO:0070933	biological_process
114	3	CCR3	OAR6: 30.367 - 41.863	ENSBTAG00000046413	GRID2	GRID2	glutamate receptor, ionotropic, delta 2	cellular protein localization	GO:0034613	biological_process
115	4	CCR3	OAR6: 30.367 - 41.863	ENSBTAG00000019808	CCSER1	CCSER1	family with sequence similarity 190, member A
116	5	CCR3	OAR6: 30.367 - 41.863	ENSBTAG00000010285		MMRN1	multimerin 1	vesicle-mediated transport	GO:0016192	biological_process
117	6	CCR3	OAR6: 30.367 - 41.863	ENSBTAG00000024957		SNCA	synuclein, alpha (non A4 component of amyloid precursor)	cellular response to copper ion	GO:0071280	biological_process
118	7	CCR3	OAR6: 30.367 - 41.863	ENSBTAG00000033346		FAM13A	family with sequence similarity 13, member A	signal transduction	GO:0007165	biological_process
119	8	CCR3	OAR6: 30.367 - 41.863	ENSBTAG00000010120		HERC3	HECT and RLD domain containing E3 ubiquitin protein ligase 3	protein ubiquitination involved in ubiquitin-dependent protein catabolic process	GO:0042787	biological_process
120	9	CCR3	OAR6: 30.367 - 41.863	ENSBTAG00000020541		PIGY	phosphatidylinositol glycan anchor biosynthesis, class Y	GPI anchor biosynthetic process	GO:0006506	biological_process
121	10	CCR3	OAR6: 30.367 - 41.863	ENSBTAG00000020541		PYURF	PIGY upstream reading frame	GPI anchor biosynthetic process	GO:0006506	biological_process
122	11	CCR3	OAR6: 30.367 - 41.863	ENSBTAG00000020538		HERC5	hect domain and RLD 5	regulation of defense response to virus	GO:0050688	biological_process
123	12	CCR3	OAR6: 30.367 - 41.863	ENSBTAG00000020536		HERC6	hect domain and RLD 6	protein ubiquitination	GO:0016567	biological_process
124	13	CCR3	OAR6: 30.367 - 41.863	ENSBTAG00000005754		PPM1K	protein phosphatase, Mg2+/Mn2+ dependent, 1K	protein dephosphorylation	GO:0006470	biological_process
125	14	CCR3	OAR6: 30.367 - 41.863	ENSBTAG00000017704		ABCG2	ATP-binding cassette, sub-family G (WHITE), member 2	urate metabolic process	GO:0046415	biological_process
126	15	CCR3	OAR6: 30.367 - 41.863	ENSBTAG00000020031		PKD2	polycystic kidney disease 2 (autosomal dominant)	negative regulation of G1/S transition of mitotic cell cycle	GO:2000134	biological_process
127	16	CCR3	OAR6: 30.367 - 41.863	ENSBTAG00000005260		SPP1	secreted phosphoprotein 1	response to vitamin D	GO:0033280	biological_process
128	17	CCR3	OAR6: 30.367 - 41.863	ENSBTAG00000007568	MEPE	MEPE	matrix extracellular phosphoglycoprotein	negative regulation of bone mineralization	GO:0030502	biological_process
129	18	CCR3	OAR6: 30.367 - 41.863	ENSBTAG00000000470		IBSP	integrin-binding sialoprotein	biomineral tissue development	GO:0031214	biological_process
130	19	CCR3	OAR6: 30.367 - 41.863	ENSBTAG00000005989		LAP3	leucine aminopeptidase 3	proteolysis	GO:0006508	biological_process
131	20	CCR3	OAR6: 30.367 - 41.863	ENSBTAG00000019441		MED28	mediator complex subunit 28	negative regulation of smooth muscle cell differentiation	GO:0051151	biological_process
132	21	CCR3	OAR6: 30.367 - 41.863	ENSBTAG00000005932	FAM184B	FAM184B	family with sequence similarity 184, member B
133	22	CCR3	OAR6: 30.367 - 41.863	ENSBTAG00000021582		NCAPG	non-SMC condensin I complex, subunit G	mitotic chromosome condensation	GO:0007076	biological_process
134	23	CCR3	OAR6: 30.367 - 41.863	ENSBTAG00000046561		LCORL	ligand dependent nuclear receptor corepressor-like	regulation of transcription from RNA polymerase II promoter	GO:0006357	biological_process
135	24	CCR3	OAR6: 30.367 - 41.863	ENSBTAG00000005108	SLIT2	SLIT2	slit homolog 2 (Drosophila)	axon extension involved in axon guidance	GO:0048846	biological_process
136	25	CCR3	OAR6: 30.367 - 41.863	ENSBTAG00000033351	PACRGL	PACRGL	PARK2 co-regulated-like	binding	GO:0005488	molecular_function
137	26	CCR3	OAR6: 30.367 - 41.863	ENSBTAG00000047743		KCNIP4	Kv channel interacting protein 4	regulation of ion transmembrane transport	GO:0034765	biological_process
138	27	CCR3	OAR6: 30.367 - 41.863	ENSBTAG00000002895		ATOH1	atonal homolog 1 (Drosophila)	positive regulation of inner ear receptor cell differentiation	GO:2000982	biological_process
139	28	CCR3	OAR6: 30.367 - 41.863	ENSBTAG00000047821		LOC100336621	glutamate receptor ionotropic, delta-2-like
140	29	CCR3	OAR6: 30.367 - 41.863	ENSBTAG00000045966	GPRIN3	GPRIN3	GPRIN family member 3
141	30	CCR3	OAR6: 30.367 - 41.863	ENSBTAG00000015265	TIGD2	TIGD2	tigger transposable element derived 2	DNA binding	GO:0003677	molecular_function
142	31	CCR3	OAR6: 30.367 - 41.863	ENSBTAG00000010128		NAP1L5	nucleosome assembly protein 1-like 5	nucleosome assembly	GO:0006334	biological_process
143	32	CCR3	OAR6: 30.367 - 41.863	ENSBTAG00000011973		DCAF16	DDB1 and CUL4 associated factor 16	protein ubiquitination	GO:0016567	biological_process
144	1	CCR4	OAR13: 56.061- 65.811	ENSBTAG00000012109	EDN3	EDN3		inositol phosphate-mediated signaling	GO:0048016	biological_process
145	2	CCR4	OAR13: 56.061- 65.811	ENSBTAG00000011940	ZNF831	LOC100140850	zinc finger protein 831-like	metal ion binding	GO:0046872	molecular_function
146	3	CCR4	OAR13: 56.061- 65.811	ENSBTAG00000004402		SLMO2	slowmo homolog 2 (Drosophila)	mitochondrion	GO:0005739	cellular_component
147	4	CCR4	OAR13: 56.061- 65.811	ENSBTAG00000039208		LOC100852024	ATP synthase subunit epsilon, mitochondrial-like	proton transport	GO:0015992	biological_process
148	5	CCR4	OAR13: 56.061- 65.811	ENSBTAG00000039208		LOC100335469	ATP synthase subunit epsilon, mitochondrial-like	proton transport	GO:0015992	biological_process
149	6	CCR4	OAR13: 56.061- 65.811	ENSBTAG00000039208		LOC782270	aTP synthase, H+ transporting, mitochondrial F1 complex, epsilon subunit-like	proton transport	GO:0015992	biological_process
150	7	CCR4	OAR13: 56.061- 65.811	ENSBTAG00000039208		ATP5E	ATP synthase, H+ transporting, mitochondrial F1 complex, epsilon subunit	proton transport	GO:0015992	biological_process
151	8	CCR4	OAR13: 56.061- 65.811	ENSBTAG00000018785		TUBB1	tubulin, beta 1 class VI	protein polymerization	GO:0051258	biological_process
152	9	CCR4	OAR13: 56.061- 65.811	ENSBTAG00000018784	CTSZ	CTSZ	cathepsin Z	epithelial tube branching involved in lung morphogenesis	GO:0060441	biological_process
153	10	CCR4	OAR13: 56.061- 65.811	ENSBTAG00000018783	NELFCD	LOC514958	negative elongation factor D-like	negative regulation of transcription, DNA-dependent	GO:0045892	biological_process
154	11	CCR4	OAR13: 56.061- 65.811	ENSBTAG00000017475		GNAS	GNAS complex locus	energy reserve metabolic process	GO:0006112	biological_process
155	12	CCR4	OAR13: 56.061- 65.811	ENSBTAG00000016724		NPEPL1	aminopeptidase-like 1	proteolysis	GO:0006508	biological_process
156	13	CCR4	OAR13: 56.061- 65.811	ENSBTAG00000003872	STX16	STX16	syntaxin 16	retrograde transport, endosome to Golgi	GO:0042147	biological_process
157	14	CCR4	OAR13: 56.061- 65.811	ENSBTAG00000020397	APCDD1L	APCDD1L	adenomatosis polyposis coli down-regulated 1-like
158	15	CCR4	OAR13: 56.061- 65.811	ENSBTAG00000017424		VAPB	VAMP (vesicle-associated membrane protein)-associated protein B and C	positive regulation of viral genome replication	GO:0045070	biological_process
159	16	CCR4	OAR13: 56.061- 65.811	ENSBTAG00000018053	RAB22A	RAB22A	RAB22A, member RAS oncogene family	nucleocytoplasmic transport	GO:0006913	biological_process
160	17	CCR4	OAR13: 56.061- 65.811	ENSBTAG00000013574	ANKRD60	ANKRD60	ankyrin repeat domain 60	protein binding	GO:0005515	molecular_function
161	18	CCR4	OAR13: 56.061- 65.811	ENSBTAG00000016926		LOC100851784	uncharacterized LOC100851784
162	19	CCR4	OAR13: 56.061- 65.811	ENSBTAG00000016926		C13H20orf85	chromosome 13 open reading frame, human C20orf85
163	20	CCR4	OAR13: 56.061- 65.811	ENSBTAG00000031524	PMEPA1	PMEPA1	prostate transmembrane protein, androgen induced 1	WW domain binding	GO:0050699	molecular_function
164	21	CCR4	OAR13: 56.061- 65.811	ENSBTAG00000012406	ZBP1	ZBP1	Z-DNA binding protein 1	positive regulation of type I interferon-mediated signaling pathway	GO:0060340	biological_process
165	22	CCR4	OAR13: 56.061- 65.811	ENSBTAG00000001936		PCK1	phosphoenolpyruvate carboxykinase 1 (soluble)	gluconeogenesis	GO:0006094	biological_process
166	23	CCR4	OAR13: 56.061- 65.811	ENSBTAG00000013079		CTCFL	CCCTC-binding factor (zinc finger protein)-like	histone methylation	GO:0016571	biological_process
167	24	CCR4	OAR13: 56.061- 65.811	ENSBTAG00000008105	RBM38	RBM38	RNA binding motif protein 38	regulation of RNA splicing	GO:0043484	biological_process
168	25	CCR4	OAR13: 56.061- 65.811	ENSBTAG00000010934		RAE1	RAE1 RNA export 1 homolog (S. pombe)	cellular response to organic cyclic compound	GO:0071407	biological_process
169	26	CCR4	OAR13: 56.061- 65.811	ENSBTAG00000044210	SPO11	SPO11	SPO11 meiotic protein covalently bound to DSB homolog (S. cerevisiae)	synapsis	GO:0007129	biological_process
170	27	CCR4	OAR13: 56.061- 65.811	ENSBTAG00000015362		BMP7	bone morphogenetic protein 7	positive regulation of hyaluranon cable assembly	GO:1900106	biological_process
171	28	CCR4	OAR13: 56.061- 65.811	ENSBTAG00000002065		TFAP2C	transcription factor AP-2 gamma (activating enhancer binding protein 2 gamma)	male gonad development	GO:0008584	biological_process
172	29	CCR4	OAR13: 56.061- 65.811	ENSBTAG00000031462		FAM209B	family with sequence similarity 209, member B
173	30	CCR4	OAR13: 56.061- 65.811	ENSBTAG00000027390	RTFDC1	RTFDC1	replication termination factor 2 domain containing 1
174	31	CCR4	OAR13: 56.061- 65.811	ENSBTAG00000006243	GCNT7	GCNT7	glucosaminyl (N-acetyl) transferase family member 7	membrane	GO:0016020	cellular_component
175	32	CCR4	OAR13: 56.061- 65.811	ENSBTAG00000014555	CASS4	CASS4		phosphorelay signal transduction system	GO:0000160	biological_process
176	33	CCR4	OAR13: 56.061- 65.811	ENSBTAG00000006639		CSTF1	cleavage stimulation factor, 3' pre-RNA, subunit 1, 50kDa	protein binding	GO:0005515	molecular_function
177	34	CCR4	OAR13: 56.061- 65.811	ENSBTAG00000013009		AURKA	aurora kinase A	mitotic cell cycle	GO:0000278	biological_process
178	35	CCR4	OAR13: 56.061- 65.811	ENSBTAG00000013007		FAM210B	family with sequence similarity 210, member B
179	36	CCR4	OAR13: 56.061- 65.811	ENSBTAG00000033397		LOC526613	signal-regulatory protein delta-like	protein binding	GO:0005515	molecular_function
180	37	CCR4	OAR13: 56.061- 65.811	ENSBTAG00000033397		LOC786289	tyrosine-protein phosphatase non-receptor type substrate 1-like	protein binding	GO:0005515	molecular_function
181	38	CCR4	OAR13: 56.061- 65.811	ENSBTAG00000006539	SIRPB2	SIRPB2		protein binding	GO:0005515	molecular_function
182	39	CCR4	OAR13: 56.061- 65.811	ENSBTAG00000006533		NSFL1C	NSFL1 (p97) cofactor (p47)	Golgi stack	GO:0005795	cellular_component
183	40	CCR4	OAR13: 56.061- 65.811	ENSBTAG00000008303		FKBP1A	FK506 binding protein 1A, 12kDa	regulation of ryanodine-sensitive calcium-release channel activity	GO:0060314	biological_process
184	41	CCR4	OAR13: 56.061- 65.811	ENSBTAG00000021321	SDCBP2	SDCBP2	syndecan binding protein (syntenin) 2	cytoplasm	GO:0005737	cellular_component
185	42	CCR4	OAR13: 56.061- 65.811	ENSBTAG00000031278	SNPH	SNPH	syntaphilin	cytoplasmic microtubule	GO:0005881	cellular_component
186	43	CCR4	OAR13: 56.061- 65.811	ENSBTAG00000001376	RAD21L1	RAD21L1	RAD21-like 1 (S. pombe)	double-strand break repair	GO:0006302	biological_process
187	44	CCR4	OAR13: 56.061- 65.811	ENSBTAG00000018418	TMEM74B	TMEM74B	transmembrane protein 74B
188	45	CCR4	OAR13: 56.061- 65.811	ENSBTAG00000018417		PSMF1	proteasome (prosome, macropain) inhibitor subunit 1 (PI31)	proteasome complex	GO:0000502	cellular_component
189	46	CCR4	OAR13: 56.061- 65.811	ENSBTAG00000021885	RSPO4	RSPO4	R-spondin 4
190	47	CCR4	OAR13: 56.061- 65.811	ENSBTAG00000021811		ANGPT4	angiopoietin 4	positive regulation of endothelial cell migration	GO:0010595	biological_process
191	48	CCR4	OAR13: 56.061- 65.811	ENSBTAG00000008638		FAM110A	family with sequence similarity 110, member A	spindle pole	GO:0000922	cellular_component
192	49	CCR4	OAR13: 56.061- 65.811	ENSBTAG00000003977		SLC52A3	solute carrier family 52, riboflavin transporter, member 3	cellular response to heat	GO:0034605	biological_process
193	50	CCR4	OAR13: 56.061- 65.811	ENSBTAG00000010913		SRXN1	sulfiredoxin 1	response to oxidative stress	GO:0006979	biological_process
194	51	CCR4	OAR13: 56.061- 65.811	ENSBTAG00000005750		TCF15	transcription factor 15 (basic helix-loop-helix)	neuromuscular process controlling posture	GO:0050884	biological_process
195	52	CCR4	OAR13: 56.061- 65.811	ENSBTAG00000012341		CSNK2A1	casein kinase 2, alpha 1 polypeptide	protein phosphorylation	GO:0006468	biological_process
196	53	CCR4	OAR13: 56.061- 65.811	ENSBTAG00000013330		TBC1D20	TBC1 domain family, member 20	positive regulation of Rab GTPase activity	GO:0032851	biological_process
197	54	CCR4	OAR13: 56.061- 65.811	ENSBTAG00000017002		RBCK1	RanBP-type and C3HC4-type zinc finger containing 1	protein linear polyubiquitination	GO:0097039	biological_process
198	55	CCR4	OAR13: 56.061- 65.811	ENSBTAG00000017007		TRIB3	tribbles homolog 3 (Drosophila)	regulation of glucose transport	GO:0010827	biological_process
199	56	CCR4	OAR13: 56.061- 65.811	ENSBTAG00000027387		NRSN2	neurensin 2	neuronal cell body	GO:0043025	cellular_component
200	57	CCR4	OAR13: 56.061- 65.811	ENSBTAG00000002115	C20orf96	C13H20orf96	chromosome 13 open reading frame, human C20orf96
201	58	CCR4	OAR13: 56.061- 65.811	ENSBTAG00000048288	DEFB129	BBD129	beta-defensin 129	defense response	GO:0006952	biological_process
202	59	CCR4	OAR13: 56.061- 65.811	ENSBTAG00000003364		DEFB119	defensin, beta 119	defense response to bacterium	GO:0042742	biological_process
203	60	CCR4	OAR13: 56.061- 65.811	ENSBTAG00000027384		DEFB122A	beta-defensin 122a	defense response to bacterium	GO:0042742	biological_process
204	61	CCR4	OAR13: 56.061- 65.811	ENSBTAG00000027383		DEFB122	beta-defensin 122	defense response to bacterium	GO:0042742	biological_process
205	62	CCR4	OAR13: 56.061- 65.811	ENSBTAG00000020555		DEFB123	defensin, beta 123	defense response to bacterium	GO:0042742	biological_process
206	63	CCR4	OAR13: 56.061- 65.811	ENSBTAG00000031254		DEFB124	defensin, beta 124	defense response to bacterium	GO:0042742	biological_process
207	64	CCR4	OAR13: 56.061- 65.811	ENSBTAG00000014176		REM1	RAS (RAD and GEM)-like GTP-binding 1	GTP catabolic process	GO:0006184	biological_process
208	65	CCR4	OAR13: 56.061- 65.811	ENSBTAG00000008840		HM13	histocompatibility (minor) 13	membrane protein proteolysis	GO:0033619	biological_process
209	66	CCR4	OAR13: 56.061- 65.811	ENSBTAG00000016169		ID1	inhibitor of DNA binding 1, dominant negative helix-loop-helix protein	negative regulation of sequence-specific DNA binding transcription factor activity	GO:0043433	biological_process
210	67	CCR4	OAR13: 56.061- 65.811	ENSBTAG00000016171	COX4I2	COX4I2	cytochrome c oxidase subunit IV isoform 2 (lung)	mitochondrial membrane	GO:0031966	cellular_component
211	68	CCR4	OAR13: 56.061- 65.811	ENSBTAG00000006526		BCL2L1	BCL2-like 1	negative regulation of intrinsic apoptotic signaling pathway	GO:2001243	biological_process
212	69	CCR4	OAR13: 56.061- 65.811	ENSBTAG00000018775	TPX2	TPX2	TPX2, microtubule-associated, homolog (Xenopus laevis)	regulation of mitotic spindle organization	GO:0060236	biological_process
213	70	CCR4	OAR13: 56.061- 65.811	ENSBTAG00000014930		MYLK2	myosin light chain kinase 2	cardiac muscle tissue morphogenesis	GO:0055008	biological_process
214	71	CCR4	OAR13: 56.061- 65.811	ENSBTAG00000009005	DUSP15	DUSP15	dual specificity phosphatase 15	dephosphorylation	GO:0016311	biological_process
215	72	CCR4	OAR13: 56.061- 65.811	ENSBTAG00000005937		TTLL9	tubulin tyrosine ligase-like family, member 9	cellular protein modification process	GO:0006464	biological_process
216	73	CCR4	OAR13: 56.061- 65.811	ENSBTAG00000009743		PDRG1	p53 and DNA-damage regulated 1	protein folding	GO:0006457	biological_process
217	74	CCR4	OAR13: 56.061- 65.811	ENSBTAG00000016348		XKR7	XK, Kell blood group complex subunit-related family, member 7
218	75	CCR4	OAR13: 56.061- 65.811	ENSBTAG00000031453	CCM2L	CCM2L
219	76	CCR4	OAR13: 56.061- 65.811	ENSBTAG00000007932	HCK	HCK	hemopoietic cell kinase	protein phosphorylation	GO:0006468	biological_process
220	77	CCR4	OAR13: 56.061- 65.811	ENSBTAG00000001015		TM9SF4	transmembrane 9 superfamily protein member 4	integral to membrane	GO:0016021	cellular_component
221	78	CCR4	OAR13: 56.061- 65.811	ENSBTAG00000018334	PLAGL2	PLAGL2	pleiomorphic adenoma gene-like 2	regulation of transcription from RNA polymerase II promoter	GO:0006357	biological_process
222	79	CCR4	OAR13: 56.061- 65.811	ENSBTAG00000016231		POFUT1	protein O-fucosyltransferase 1	somitogenesis	GO:0001756	biological_process
223	80	CCR4	OAR13: 56.061- 65.811	ENSBTAG00000003215	KIF3B	KIF3B	kinesin family member 3B	spindle assembly involved in mitosis	GO:0090307	biological_process
224	81	CCR4	OAR13: 56.061- 65.811	ENSBTAG00000031402	ASXL1	ASXL1	additional sex combs like 1 (Drosophila)	negative regulation of retinoic acid receptor signaling pathway	GO:0048387	biological_process
225	82	CCR4	OAR13: 56.061- 65.811	ENSBTAG00000008348	C20orf112	C13H20orf112	chromosome 13 open reading frame, human C20orf112
226	83	CCR4	OAR13: 56.061- 65.811	ENSBTAG00000016427		COMMD7	COMM domain containing 7	tumor necrosis factor-mediated signaling pathway	GO:0033209	biological_process
227	84	CCR4	OAR13: 56.061- 65.811	ENSBTAG00000003901		LOC100848415	DNA (cytosine-5)-methyltransferase 3B-like	negative regulation of histone H3-K9 methylation	GO:0051573	biological_process
228	85	CCR4	OAR13: 56.061- 65.811	ENSBTAG00000003901		DNMT3B	DNA (cytosine-5-)-methyltransferase 3 beta	negative regulation of histone H3-K9 methylation	GO:0051573	biological_process
229	86	CCR4	OAR13: 56.061- 65.811	ENSBTAG00000003908	MAPRE1	LOC100848087	microtubule-associated protein RP/EB family member 1-like	negative regulation of microtubule polymerization	GO:0031115	biological_process
230	87	CCR4	OAR13: 56.061- 65.811	ENSBTAG00000003908	MAPRE1	MAPRE1	microtubule-associated protein, RP/EB family, member 1	negative regulation of microtubule polymerization	GO:0031115	biological_process
231	88	CCR4	OAR13: 56.061- 65.811	ENSBTAG00000013056		SUN5	Sad1 and UNC84 domain containing 5	spermatogenesis	GO:0007283	biological_process
232	89	CCR4	OAR13: 56.061- 65.811	ENSBTAG00000013056		LOC100851588	SUN domain-containing protein 5-like	spermatogenesis	GO:0007283	biological_process
233	90	CCR4	OAR13: 56.061- 65.811	ENSBTAG00000019200		LOC100851627	BPI fold-containing family B member 2-like	lipid binding	GO:0008289	molecular_function
234	91	CCR4	OAR13: 56.061- 65.811	ENSBTAG00000019200		BPIFB2	BPI fold containing family B, member 2	lipid binding	GO:0008289	molecular_function
235	92	CCR4	OAR13: 56.061- 65.811	ENSBTAG00000010112	BPIFB6	BPIFB6		lipid binding	GO:0008289	molecular_function
236	93	CCR4	OAR13: 56.061- 65.811	ENSBTAG00000038687	BPIFB3	BPIFB3	BPI fold containing family B, member 3	cytoplasm	GO:0005737	cellular_component
237	94	CCR4	OAR13: 56.061- 65.811	ENSBTAG00000038412	BPIFB4	BPIFB4	BPI fold containing family B, member 4	lipid binding	GO:0008289	molecular_function
238	95	CCR4	OAR13: 56.061- 65.811	ENSBTAG00000009144		BPIFA2A	BPI fold containing family A, member 2A	lipid binding	GO:0008289	molecular_function
239	96	CCR4	OAR13: 56.061- 65.811	ENSBTAG00000031376		BPIFA2C	BPI fold containing family A, member 2C	lipid binding	GO:0008289	molecular_function
240	97	CCR4	OAR13: 56.061- 65.811	ENSBTAG00000031375		BPIFA2D	BPI fold containing family A, member 2D	lipid binding	GO:0008289	molecular_function
241	98	CCR4	OAR13: 56.061- 65.811	ENSBTAG00000019752		BPIFA2B	BPI fold containing family A, member 2B	lipid binding	GO:0008289	molecular_function
242	99	CCR4	OAR13: 56.061- 65.811	ENSBTAG00000006802		BPIFA3	BPI fold containing family A, member 3	lipid binding	GO:0008289	molecular_function
243	100	CCR4	OAR13: 56.061- 65.811	ENSBTAG00000017098		BPIFA1	BPI fold containing family A, member 1	extracellular region	GO:0005576	cellular_component
244	101	CCR4	OAR13: 56.061- 65.811	ENSBTAG00000015724	BPIFB1	BPIFB1	BPI fold containing family B, member 1	extracellular space	GO:0005615	cellular_component
245	102	CCR4	OAR13: 56.061- 65.811	ENSBTAG00000031361		BPIFB5	BPI fold containing family B, member 5	lipid binding	GO:0008289	molecular_function
246	103	CCR4	OAR13: 56.061- 65.811	ENSBTAG00000031354		LOC101908058	vomeromodulin-like
247	104	CCR4	OAR13: 56.061- 65.811	ENSBTAG00000018535		CDK5RAP1	CDK5 regulatory subunit associated protein 1	RNA modification	GO:0009451	biological_process
248	105	CCR4	OAR13: 56.061- 65.811	ENSBTAG00000000512		SNTA1	syntrophin, alpha 1 (dystrophin-associated protein A1, 59kDa, acidic component)	regulation of sodium ion transmembrane transport	GO:1902305	biological_process
249	106	CCR4	OAR13: 56.061- 65.811	ENSBTAG00000010131	CBFA2T2	CBFA2T2	core-binding factor, runt domain, alpha subunit 2; translocated to, 2	positive regulation of neuron projection development	GO:0010976	biological_process
250	107	CCR4	OAR13: 56.061- 65.811	ENSBTAG00000003946	NECAB3	NECAB3	N-terminal EF-hand calcium binding protein 3	regulation of amyloid precursor protein biosynthetic process	GO:0042984	biological_process
251	108	CCR4	OAR13: 56.061- 65.811	ENSBTAG00000003962	C20orf144	C13H20orf144	chromosome 13 open reading frame, human C20orf144
252	109	CCR4	OAR13: 56.061- 65.811	ENSBTAG00000003971		E2F1	E2F transcription factor 1	negative regulation of transcription involved in G1/S transition of mitotic cell cycle	GO:0071930	biological_process
253	110	CCR4	OAR13: 56.061- 65.811	ENSBTAG00000038738		PXMP4	peroxisomal membrane protein 4, 24kDa	peroxisomal membrane	GO:0005778	cellular_component
254	111	CCR4	OAR13: 56.061- 65.811	ENSBTAG00000039313		ZNF341	zinc finger protein 341
255	112	CCR4	OAR13: 56.061- 65.811	ENSBTAG00000013387		CHMP4B	charged multivesicular body protein 4B	protein transport	GO:0015031	biological_process
256	113	CCR4	OAR13: 56.061- 65.811	ENSBTAG00000016524		RALY	RNA binding protein, autoantigenic (hnRNP-associated with lethal yellow homolog (mouse))	catalytic step 2 spliceosome	GO:0071013	cellular_component
257	114	CCR4	OAR13: 56.061- 65.811	ENSBTAG00000005969		EIF2S2	eukaryotic translation initiation factor 2, subunit 2 beta, 38kDa	translational initiation	GO:0006413	biological_process
258	115	CCR4	OAR13: 56.061- 65.811	ENSBTAG00000034077		LOC100849113	agouti-signaling protein-like	hormone-mediated signaling pathway	GO:0009755	biological_process
259	116	CCR4	OAR13: 56.061- 65.811	ENSBTAG00000034077		ASIP	agouti signaling protein	hormone-mediated signaling pathway	GO:0009755	biological_process
260	117	CCR4	OAR13: 56.061- 65.811	ENSBTAG00000018101		AHCY	adenosylhomocysteinase	one-carbon metabolic process	GO:0006730	biological_process
261	118	CCR4	OAR13: 56.061- 65.811	ENSBTAG00000000308		ITCH	itchy E3 ubiquitin protein ligase homolog (mouse)	positive regulation of protein catabolic process	GO:0045732	biological_process
262	119	CCR4	OAR13: 56.061- 65.811	ENSBTAG00000006134		DYNLRB1	dynein, light chain, roadblock-type 1	transport	GO:0006810	biological_process
263	120	CCR4	OAR13: 56.061- 65.811	ENSBTAG00000006135		MAP1LC3A	microtubule-associated protein 1 light chain 3 alpha	autophagic vacuole assembly	GO:0000045	biological_process
264	121	CCR4	OAR13: 56.061- 65.811	ENSBTAG00000011620	PIGU	PIGU	phosphatidylinositol glycan anchor biosynthesis, class U	regulation of JAK-STAT cascade	GO:0046425	biological_process
265	122	CCR4	OAR13: 56.061- 65.811	ENSBTAG00000005504	TP53INP2	TP53INP2	tumor protein p53 inducible nuclear protein 2	autophagic vacuole assembly	GO:0000045	biological_process
266	123	CCR4	OAR13: 56.061- 65.811	ENSBTAG00000007930	NCOA6	NCOA6	nuclear receptor coactivator 6	DNA-dependent transcription, initiation	GO:0006352	biological_process
267	124	CCR4	OAR13: 56.061- 65.811	ENSBTAG00000013301		GGT7	gamma-glutamyltransferase 7	glutathione biosynthetic process	GO:0006750	biological_process
268	125	CCR4	OAR13: 56.061- 65.811	ENSBTAG00000013303		ACSS2	acyl-CoA synthetase short-chain family member 2	metabolic process	GO:0008152	biological_process
269	126	CCR4	OAR13: 56.061- 65.811	ENSBTAG00000003504		GSS	glutathione synthetase	glutathione biosynthetic process	GO:0006750	biological_process
270	127	CCR4	OAR13: 56.061- 65.811	ENSBTAG00000003512	MYH7B	MYH7B	myosin, heavy chain 7B, cardiac muscle, beta	myosin complex	GO:0016459	cellular_component
271	128	CCR4	OAR13: 56.061- 65.811	ENSBTAG00000002236	TRPC4AP	TRPC4AP	transient receptor potential cation channel, subfamily C, member 4 associated protein	ubiquitin-dependent protein catabolic process	GO:0006511	biological_process
272	129	CCR4	OAR13: 56.061- 65.811	ENSBTAG00000002236	TRPC4AP	LOC787940	TRPC4-associated protein-like	ubiquitin-dependent protein catabolic process	GO:0006511	biological_process
273	130	CCR4	OAR13: 56.061- 65.811	ENSBTAG00000003815		EDEM2	ER degradation enhancer, mannosidase alpha-like 2	membrane	GO:0016020	cellular_component
274	131	CCR4	OAR13: 56.061- 65.811	ENSBTAG00000008291		PROCR	protein C receptor, endothelial	hemostasis	GO:0007599	biological_process
275	132	CCR4	OAR13: 56.061- 65.811	ENSBTAG00000010024	MMP24	MMP24	matrix metallopeptidase 24 (membrane-inserted)	proteolysis	GO:0006508	biological_process
276	133	CCR4	OAR13: 56.061- 65.811	ENSBTAG00000011263		EIF6	eukaryotic translation initiation factor 6	mature ribosome assembly	GO:0042256	biological_process
277	134	CCR4	OAR13: 56.061- 65.811	ENSBTAG00000006278	FAM83C	FAM83C	family with sequence similarity 83, member C
278	135	CCR4	OAR13: 56.061- 65.811	ENSBTAG00000030990		UQCC	ubiquinol-cytochrome c reductase complex chaperone	cytoplasmic membrane-bounded vesicle	GO:0016023	cellular_component
279	136	CCR4	OAR13: 56.061- 65.811	ENSBTAG00000004429		GDF5	growth differentiation factor 5	hindlimb morphogenesis	GO:0035137	biological_process
280	137	CCR4	OAR13: 56.061- 65.811	ENSBTAG00000006021	CEP250	CEP250	centrosomal protein 250kDa	centriole-centriole cohesion	GO:0010457	biological_process
281	138	CCR4	OAR13: 56.061- 65.811	ENSBTAG00000030976	C20orf173	C20orf173		protein glycosylation	GO:0006486	biological_process
282	139	CCR4	OAR13: 56.061- 65.811	ENSBTAG00000006670		ERGIC3	ERGIC and golgi 3
283	140	CCR4	OAR13: 56.061- 65.811	ENSBTAG00000006949	SPAG4	SPAG4	sperm associated antigen 4
284	141	CCR4	OAR13: 56.061- 65.811	ENSBTAG00000006955		CPNE1	copine I	nucleus	GO:0005634	cellular_component
285	142	CCR4	OAR13: 56.061- 65.811	ENSBTAG00000044015	RBM12	LOC100141072	RNA-binding protein 12-like	nucleus	GO:0005634	cellular_component
286	143	CCR4	OAR13: 56.061- 65.811	ENSBTAG00000044015	RBM12	RBM12	RNA binding motif protein 12	nucleus	GO:0005634	cellular_component
287	144	CCR4	OAR13: 56.061- 65.811	ENSBTAG00000006962		NFS1	NFS1 nitrogen fixation 1 homolog (S. cerevisiae)	iron incorporation into metallo-sulfur cluster	GO:0018283	biological_process
288	145	CCR4	OAR13: 56.061- 65.811	ENSBTAG00000027361		ROMO1	reactive oxygen species modulator 1	cellular response to reactive oxygen species	GO:0034614	biological_process
289	146	CCR4	OAR13: 56.061- 65.811	ENSBTAG00000003949	RBM39	RBM39	RNA binding motif protein 39	mRNA processing	GO:0006397	biological_process
290	147	CCR4	OAR13: 56.061- 65.811	ENSBTAG00000005571	PHF20	PHF20	PHD finger protein 20	histone H4-K16 acetylation	GO:0043984	biological_process
291	148	CCR4	OAR13: 56.061- 65.811	ENSBTAG00000002822	CNBD2	CNMPD1	cyclic nucleotide (cNMP) binding domain containing 1
292	149	CCR4	OAR13: 56.061- 65.811	ENSBTAG00000001640	EPB41L1	EPB41L1	erythrocyte membrane protein band 4.1-like 1	cortical actin cytoskeleton organization	GO:0030866	biological_process
293	150	CCR4	OAR13: 56.061- 65.811	ENSBTAG00000001645		AAR2	AAR2 splicing factor homolog (S. cerevisiae)
294	151	CCR4	OAR13: 56.061- 65.811	ENSBTAG00000001741		DLGAP4	discs, large (Drosophila) homolog-associated protein 4	cell-cell signaling	GO:0007267	biological_process
295	152	CCR4	OAR13: 56.061- 65.811	ENSBTAG00000011473		MYL9	myosin, light chain 9, regulatory	myosin II complex	GO:0016460	cellular_component
296	153	CCR4	OAR13: 56.061- 65.811	ENSBTAG00000005286	TGIF2	TGIF2	TGFB-induced factor homeobox 2	negative regulation of transcription from RNA polymerase II promoter	GO:0000122	biological_process
297	154	CCR4	OAR13: 56.061- 65.811	ENSBTAG00000021805		C13H20orf24	RAB5-interacting protein	negative regulation of transcription from RNA polymerase II promoter	GO:0000122	biological_process
298	155	CCR4	OAR13: 56.061- 65.811	ENSBTAG00000040607		SLA2	Src-like-adaptor 2	negative regulation of calcium-mediated signaling	GO:0050849	biological_process
299	156	CCR4	OAR13: 56.061- 65.811	ENSBTAG00000019621		NDRG3	NDRG family member 3	cytoplasm	GO:0005737	cellular_component
300	157	CCR4	OAR13: 56.061- 65.811	ENSBTAG00000022005		TLDC2	TBC/LysM-associated domain containing 2
301	158	CCR4	OAR13: 56.061- 65.811	ENSBTAG00000022007		SAMHD1	SAM domain and HD domain 1	regulation of innate immune response	GO:0045088	biological_process
302	159	CCR4	OAR13: 56.061- 65.811	ENSBTAG00000011541		RBL1	retinoblastoma-like 1 (p107)	regulation of lipid kinase activity	GO:0043550	biological_process
303	160	CCR4	OAR13: 56.061- 65.811	ENSBTAG00000013915		DSN1	DSN1, MIND kinetochore complex component, homolog (S. cerevisiae)	chromosome segregation	GO:0007059	biological_process
304	161	CCR4	OAR13: 56.061- 65.811	ENSBTAG00000021669	SOGA1	SOGA1	suppressor of glucose, autophagy associated 1	regulation of autophagy	GO:0010506	biological_process
305	162	CCR4	OAR13: 56.061- 65.811	ENSBTAG00000013737	MROH8	MROH8	maestro heat-like repeat family member 8	binding	GO:0005488	molecular_function
306	163	CCR4	OAR13: 56.061- 65.811	ENSBTAG00000014648		RPN2	ribophorin II	protein N-linked glycosylation via asparagine	GO:0018279	biological_process
307	164	CCR4	OAR13: 56.061- 65.811	ENSBTAG00000012710		GHRH	growth hormone releasing hormone	positive regulation of hormone secretion	GO:0046887	biological_process
308	165	CCR4	OAR13: 56.061- 65.811	ENSBTAG00000000528		MANBAL	mannosidase, beta A, lysosomal-like	integral to membrane	GO:0016021	cellular_component
309	166	CCR4	OAR13: 56.061- 65.811	ENSBTAG00000008938	SRC	SRC	v-src sarcoma (Schmidt-Ruppin A-2) viral oncogene homolog (avian)	negative regulation of intrinsic apoptotic signaling pathway	GO:2001243	biological_process
310	167	CCR4	OAR13: 56.061- 65.811	ENSBTAG00000004712		MC3R	melanocortin 3 receptor	positive regulation of cAMP biosynthetic process	GO:0030819	biological_process
311	168	CCR4	OAR13: 56.061- 65.811	ENSBTAG00000002116		ZCCHC3	zinc finger, CCHC domain containing 3	metal ion binding	GO:0046872	molecular_function
312	169	CCR4	OAR13: 56.061- 65.811	ENSBTAG00000048009		LOC101906175	beta-defensin 118-like	defense response to bacterium	GO:0042742	biological_process
313	170	CCR4	OAR13: 56.061- 65.811	ENSBTAG00000009206		FOXS1	forkhead box S1	lymphangiogenesis	GO:0001946	biological_process
314	171	CCR4	OAR13: 56.061- 65.811	ENSBTAG00000047885	ACTL10	ACTL10	actin-like 10
315	172	CCR4	OAR13: 56.061- 65.811	ENSBTAG00000005573		SCAND1	SCAN domain containing 1	regulation of transcription from RNA polymerase II promoter	GO:0006357	biological_process
316	1	CCR5	OAR15:72.774 -74.550	ENSBTAG00000019644		EXT2	exostosin 2	cellular polysaccharide biosynthetic process	GO:0033692	biological_process
317	2	CCR5	OAR15:72.774 -74.550	ENSBTAG00000027563		ALX4	ALX homeobox 4	embryonic hindlimb morphogenesis	GO:0035116	biological_process
318	3	CCR5	OAR15:72.774 -74.550	ENSBTAG00000031252		LOC100335281	CD82 antigen-like	integral to membrane	GO:0016021	cellular_component
319	4	CCR5	OAR15:72.774 -74.550	ENSBTAG00000031252		CD82	CD82 molecule	integral to membrane	GO:0016021	cellular_component
320	5	CCR5	OAR15:72.774 -74.550	ENSBTAG00000021484	TSPAN18	TSPAN18	tetraspanin 18	integral to membrane	GO:0016021	cellular_component
321	6	CCR5	OAR15:72.774 -74.550	ENSBTAG00000017228	TP53I11	TP53I11	Tumor Protein P53-Inducible Protein 11
322	7	CCR5	OAR15:72.774 -74.550	ENSBTAG00000006443	PRDM11	PRDM11	PR domain containing 11	protein binding	GO:0005515	molecular_function
323	8	CCR5	OAR15:72.774 -74.550	ENSBTAG00000001703		SYT13	synaptotagmin XIII	vesicle-mediated transport	GO:0016192	biological_process
324	9	CCR5	OAR15:72.774 -74.550	ENSBTAG00000003721		CHST1	carbohydrate (keratan sulfate Gal-6) sulfotransferase 1	keratan sulfate metabolic process	GO:0042339	biological_process
325	10	CCR5	OAR15:72.774 -74.550	ENSBTAG00000003199		SLC35C1	solute carrier family 35, member C1	carbohydrate transport	GO:0008643	biological_process
326	11	CCR5	OAR15:72.774 -74.550	ENSBTAG00000021223	CRY2	LOC101902263	cryptochrome-2-like	circadian rhythm	GO:0007623	biological_process
327	12	CCR5	OAR15:72.774 -74.550	ENSBTAG00000021223	CRY2	LOC509058	cryptochrome-2-like	circadian rhythm	GO:0007623	biological_process
328	13	CCR5	OAR15:72.774 -74.550	ENSBTAG00000000317	MAPK8IP1	MAPK8IP1	mitogen-activated protein kinase 8 interacting protein 1	JUN phosphorylation	GO:0007258	biological_process
329	14	CCR5	OAR15:72.774 -74.550	ENSBTAG00000027562		C15H11orf94	uncharacterized protein C11orf94 homolog	extracellular region	GO:0005576	cellular_component
330	15	CCR5	OAR15:72.774 -74.550	ENSBTAG00000003126		PEX16	peroxisomal biogenesis factor 16	protein import into peroxisome membrane	GO:0045046	biological_process
331	16	CCR5	OAR15:72.774 -74.550	ENSBTAG00000009607	GYLTL1B	GYLTL1B	glycosyltransferase-like 1B	transferase activity, transferring glycosyl groups	GO:0016757	molecular_function
332	17	CCR5	OAR15:72.774 -74.550	ENSBTAG00000009611	PHF21A	PHF21A	PHD finger protein 21A	negative regulation of transcription from RNA polymerase II promoter	GO:0000122	biological_process
333	1	CCR6	OAR22: 19.587-23.157	ENSBTAG00000011960		GOT1	glutamic-oxaloacetic transaminase 1, soluble (aspartate aminotransferase 1)	response to glucocorticoid stimulus	GO:0051384	biological_process
334	2	CCR6	OAR22: 19.587-23.157	ENSBTAG00000021397		NKX2-3	NK2 homeobox 3	macrophage differentiation	GO:0030225	biological_process
335	3	CCR6	OAR22: 19.587-23.157	ENSBTAG00000012107		SLC25A28	solute carrier family 25, member 28	transport	GO:0006810	biological_process
336	4	CCR6	OAR22: 19.587-23.157	ENSBTAG00000047077	ENTPD7	ENTPD7	ectonucleoside triphosphate diphosphohydrolase 7-like	hydrolase activity	GO:0016787	molecular_function
337	5	CCR6	OAR22: 19.587-23.157	ENSBTAG00000045703		COX15	COX15 homolog, cytochrome c oxidase assembly protein (yeast)	heme a biosynthetic process	GO:0006784	biological_process
338	6	CCR6	OAR22: 19.587-23.157	ENSBTAG00000002971	CUTC	CUTC	cutC copper transporter homolog (E. coli)	protein tetramerization	GO:0051262	biological_process
339	7	CCR6	OAR22: 19.587-23.157	ENSBTAG00000002971	CUTC	LOC100851265	copper homeostasis protein cutC homolog	protein tetramerization	GO:0051262	biological_process
340	8	CCR6	OAR22: 19.587-23.157	ENSBTAG00000008936	ABCC2	ABCC2	ATP-binding cassette, sub-family C (CFTR/MRP), member 2	ATP catabolic process	GO:0006200	biological_process
341	9	CCR6	OAR22: 19.587-23.157	ENSBTAG00000008939	DNMBP	DNMBP	dynamin binding protein	regulation of Rho protein signal transduction	GO:0035023	biological_process
342	10	CCR6	OAR22: 19.587-23.157	ENSBTAG00000023941	CPN1	CPN1	carboxypeptidase N, polypeptide 1	proteolysis	GO:0006508	biological_process
343	11	CCR6	OAR22: 19.587-23.157	ENSBTAG00000023939		LOC511498	cytochrome P450, family 2, subfamily c	oxidation-reduction process	GO:0055114	biological_process
344	12	CCR6	OAR22: 19.587-23.157	ENSBTAG00000007588		ERLIN1	ER lipid raft associated 1	ER-associated protein catabolic process	GO:0030433	biological_process
345	13	CCR6	OAR22: 19.587-23.157	ENSBTAG00000007591		CHUK	conserved helix-loop-helix ubiquitous kinase	I-kappaB phosphorylation	GO:0007252	biological_process
346	14	CCR6	OAR22: 19.587-23.157	ENSBTAG00000007594		CWF19L1	CWF19-like 1, cell cycle control (S. pombe)	metabolic process	GO:0008152	biological_process
347	15	CCR6	OAR22: 19.587-23.157	ENSBTAG00000010739		LOC519172	biogenesis of lysosome-related organelles complex-1 subunit 2-like	extrinsic apoptotic signaling pathway via death domain receptors	GO:0008625	biological_process
348	16	CCR6	OAR22: 19.587-23.157	ENSBTAG00000010742	PKD2L1	PKD2L1	polycystic kidney disease 2-like 1	detection of mechanical stimulus	GO:0050982	biological_process
349	17	CCR6	OAR22: 19.587-23.157	ENSBTAG00000010742	PKD2L1	LOC101909602	polycystic kidney disease 2-like 1 protein-like	detection of mechanical stimulus	GO:0050982	biological_process
350	18	CCR6	OAR22: 19.587-23.157	ENSBTAG00000047957		LOC101906058	acyl-CoA desaturase-like	oxidation-reduction process	GO:0055114	biological_process
351	19	CCR6	OAR22: 19.587-23.157	ENSBTAG00000045728		SCD	stearoyl-CoA desaturase (delta-9-desaturase)	fatty acid biosynthetic process	GO:0006633	biological_process
352	20	CCR6	OAR22: 19.587-23.157	ENSBTAG00000012914	WNT8B	WNT8B	wingless-type MMTV integration site family, member 8B	cell fate commitment	GO:0045165	biological_process
353	21	CCR6	OAR22: 19.587-23.157	ENSBTAG00000000090	SEC31B	SEC31B	SEC31 homolog B (S. cerevisiae)	vesicle coat	GO:0030120	cellular_component
354	22	CCR6	OAR22: 19.587-23.157	ENSBTAG00000000091		NDUFB8	NADH dehydrogenase (ubiquinone) 1 beta subcomplex, 8, 19kDa	mitochondrial electron transport, NADH to ubiquinone	GO:0006120	biological_process
355	23	CCR6	OAR22: 19.587-23.157	ENSBTAG00000000092		HIF1AN	hypoxia inducible factor 1, alpha subunit inhibitor	negative regulation of Notch signaling pathway	GO:0045746	biological_process
356	24	CCR6	OAR22: 19.587-23.157	ENSBTAG00000021566	PAX2	PAX2	paired box 2	negative regulation of reactive oxygen species metabolic process	GO:2000378	biological_process
357	25	CCR6	OAR22: 19.587-23.157	ENSBTAG00000021566	PAX2	LOC789450	paired box protein Pax-2-like	negative regulation of reactive oxygen species metabolic process	GO:2000378	biological_process
358	26	CCR6	OAR22: 19.587-23.157	ENSBTAG00000012077		FAM178A	family with sequence similarity 178, member A
359	27	CCR6	OAR22: 19.587-23.157	ENSBTAG00000018604		SEMA4G	sema domain, immunoglobulin domain (Ig), transmembrane domain (TM) and short cytoplasmic domain, (semaphorin) 4G	multicellular organismal development	GO:0007275	biological_process
360	28	CCR6	OAR22: 19.587-23.157	ENSBTAG00000003294		MRPL43	mitochondrial ribosomal protein L43	mitochondrion	GO:0005739	cellular_component
361	29	CCR6	OAR22: 19.587-23.157	ENSBTAG00000003296		C26H10orf2	chromosome 26 open reading frame, human C10orf2	transcription from mitochondrial promoter	GO:0006390	biological_process
362	30	CCR6	OAR22: 19.587-23.157	ENSBTAG00000003298	LZTS2	LZTS2	leucine zipper, putative tumor suppressor 2	protein binding	GO:0005515	molecular_function
363	31	CCR6	OAR22: 19.587-23.157	ENSBTAG00000039834		LOC511930	uncharacterized LOC511930	protein binding	GO:0005515	molecular_function
364	32	CCR6	OAR22: 19.587-23.157	ENSBTAG00000005015		SFXN3	sideroflexin 3	iron ion homeostasis	GO:0055072	biological_process
365	33	CCR6	OAR22: 19.587-23.157	ENSBTAG00000011489	KAZALD1	KAZALD1	Kazal-type serine peptidase inhibitor domain 1	regulation of cell growth	GO:0001558	biological_process
366	34	CCR6	OAR22: 19.587-23.157	ENSBTAG00000011080		TLX1	T-cell leukemia homeobox 1	regulation of transcription, DNA-dependent	GO:0006355	biological_process
367	35	CCR6	OAR22: 19.587-23.157	ENSBTAG00000002261	LBX1	LBX1	ladybird homeobox 1	neuron fate determination	GO:0048664	biological_process
368	36	CCR6	OAR22: 19.587-23.157	ENSBTAG00000007476	BTRC	BTRC	beta-transducin repeat containing	mammary gland epithelial cell proliferation	GO:0033598	biological_process
369	37	CCR6	OAR22: 19.587-23.157	ENSBTAG00000003576	POLL	POLL	polymerase (DNA directed), lambda	nucleotide-excision repair	GO:0006289	biological_process
370	38	CCR6	OAR22: 19.587-23.157	ENSBTAG00000003578		DPCD	deleted in primary ciliary dyskinesia homolog (mouse)	ventricular system development	GO:0021591	biological_process
371	39	CCR6	OAR22: 19.587-23.157	ENSBTAG00000003579		FBXW4	F-box and WD repeat domain containing 4	cartilage development	GO:0051216	biological_process
372	40	CCR6	OAR22: 19.587-23.157	ENSBTAG00000001530		FGF8	fibroblast growth factor 8 (androgen-induced)	outflow tract septum morphogenesis	GO:0003148	biological_process
373	41	CCR6	OAR22: 19.587-23.157	ENSBTAG00000016335		NPM3	nucleophosmin/nucleoplasmin 3	rRNA transcription	GO:0009303	biological_process
374	42	CCR6	OAR22: 19.587-23.157	ENSBTAG00000016336	MGEA5	MGEA5	meningioma expressed antigen 5 (hyaluronidase)
375	43	CCR6	OAR22: 19.587-23.157	ENSBTAG00000016343	KCNIP2	KCNIP2	Kv channel interacting protein 2	clustering of voltage-gated potassium channels	GO:0045163	biological_process
376	44	CCR6	OAR22: 19.587-23.157	ENSBTAG00000013120	C10orf76	C26H10orf76	chromosome 26 open reading frame, human C10orf76	binding	GO:0005488	molecular_function
377	45	CCR6	OAR22: 19.587-23.157	ENSBTAG00000005780	LDB1	LDB1	LIM domain binding 1	epithelial structure maintenance	GO:0010669	biological_process
378	46	CCR6	OAR22: 19.587-23.157	ENSBTAG00000007427	PPRC1	PPRC1	peroxisome proliferator-activated receptor gamma, coactivator-related 1	nucleus	GO:0005634	cellular_component
379	47	CCR6	OAR22: 19.587-23.157	ENSBTAG00000007435		NOLC1	nucleolar and coiled-body phosphoprotein 1	nucleolus organization	GO:0007000	biological_process
380	48	CCR6	OAR22: 19.587-23.157	ENSBTAG00000015700		ELOVL3	ELOVL fatty acid elongase 3	fatty acid elongation, monounsaturated fatty acid	GO:0034625	biological_process
381	49	CCR6	OAR22: 19.587-23.157	ENSBTAG00000015702	PITX3	PITX3	paired-like homeodomain 3	lens development in camera-type eye	GO:0002088	biological_process
382	50	CCR6	OAR22: 19.587-23.157	ENSBTAG00000006014		GBF1	golgi brefeldin A resistant guanine nucleotide exchange factor 1	regulation of ARF protein signal transduction	GO:0032012	biological_process
383	51	CCR6	OAR22: 19.587-23.157	ENSBTAG00000006017	NFKB2	NFKB2	nuclear factor of kappa light polypeptide gene enhancer in B-cells 2 (p49/p100)	follicular dendritic cell differentiation	GO:0002268	biological_process
384	52	CCR6	OAR22: 19.587-23.157	ENSBTAG00000021065		TMEM180	transmembrane protein 180	integral to membrane	GO:0016021	cellular_component
385	53	CCR6	OAR22: 19.587-23.157	ENSBTAG00000021067		ACTR1A	ARP1 actin-related protein 1 homolog A, centractin alpha (yeast)	centrosome	GO:0005813	cellular_component
386	54	CCR6	OAR22: 19.587-23.157	ENSBTAG00000021067		ACTR1B	ARP1 actin-related protein 1 homolog B, centractin beta (yeast)	centrosome	GO:0005813	cellular_component
387	55	CCR6	OAR22: 19.587-23.157	ENSBTAG00000021068	SUFU	SUFU	suppressor of fused homolog (Drosophila)	negative regulation of transcription from RNA polymerase II promoter	GO:0000122	biological_process
388	56	CCR6	OAR22: 19.587-23.157	ENSBTAG00000021071		TRIM8	tripartite motif containing 8	PML body	GO:0016605	cellular_component
389	57	CCR6	OAR22: 19.587-23.157	ENSBTAG00000004318		ARL3	ADP-ribosylation factor-like 3	cilium morphogenesis	GO:0060271	biological_process
390	58	CCR6	OAR22: 19.587-23.157	ENSBTAG00000004321		SFXN2	sideroflexin 2	iron ion homeostasis	GO:0055072	biological_process
391	59	CCR6	OAR22: 19.587-23.157	ENSBTAG00000014336	WBP1L	WBP1L	WW domain binding protein 1-like
392	60	CCR6	OAR22: 19.587-23.157	ENSBTAG00000014336	WBP1L	C26H10orf26	chromosome 26 open reading frame, human C10orf26
393	61	CCR6	OAR22: 19.587-23.157	ENSBTAG00000014335		CYP17A1	cytochrome P450, family 17, subfamily A, polypeptide 1	hormone biosynthetic process	GO:0042446	biological_process
394	62	CCR6	OAR22: 19.587-23.157	ENSBTAG00000014335		LOC101908425	steroid 17-alpha-hydroxylase/17,20 lyase-like	hormone biosynthetic process	GO:0042446	biological_process
395	63	CCR6	OAR22: 19.587-23.157	ENSBTAG00000014335		LOC785462	steroid 17-alpha-hydroxylase/17,20 lyase-like	hormone biosynthetic process	GO:0042446	biological_process
396	64	CCR6	OAR22: 19.587-23.157	ENSBTAG00000014335		LOC784299	steroid 17-alpha-hydroxylase/17,20 lyase-like	hormone biosynthetic process	GO:0042446	biological_process
397	65	CCR6	OAR22: 19.587-23.157	ENSBTAG00000014335		LOC784256	steroid 17-alpha-hydroxylase/17,20 lyase-like	hormone biosynthetic process	GO:0042446	biological_process
398	66	CCR6	OAR22: 19.587-23.157	ENSBTAG00000021246		C26H10orf32	chromosome 26 open reading frame, human C10orf32
399	67	CCR6	OAR22: 19.587-23.157	ENSBTAG00000021246		LOC101908482	UPF0693 protein C10orf32 homolog
400	68	CCR6	OAR22: 19.587-23.157	ENSBTAG00000036127		AS3MT	arsenic (+3 oxidation state) methyltransferase	cellular protein modification process	GO:0006464	biological_process
401	69	CCR6	OAR22: 19.587-23.157	ENSBTAG00000012857	CNNM2	CNNM2	cyclin M2	magnesium ion homeostasis	GO:0010960	biological_process
402	70	CCR6	OAR22: 19.587-23.157	ENSBTAG00000012858		NT5C2	5'-nucleotidase, cytosolic II	nucleotide metabolic process	GO:0009117	biological_process
403	71	CCR6	OAR22: 19.587-23.157	ENSBTAG00000002717		INA	internexin neuronal intermediate filament protein, alpha	nervous system development	GO:0007399	biological_process
404	72	CCR6	OAR22: 19.587-23.157	ENSBTAG00000009879	PCGF6	PCGF6	polycomb group ring finger 6	negative regulation of transcription, DNA-dependent	GO:0045892	biological_process
405	73	CCR6	OAR22: 19.587-23.157	ENSBTAG00000009709		TAF5	TAF5 RNA polymerase II, TATA box binding protein (TBP)-associated factor, 100kDa	transcription initiation from RNA polymerase II promoter	GO:0006367	biological_process
406	74	CCR6	OAR22: 19.587-23.157	ENSBTAG00000021942		HPS6	Hermansky-Pudlak syndrome 6	pigmentation	GO:0043473	biological_process
